# Supplementary material for: Comprehensive Atlas of Alternative Splicing Reveals NSRP1 Promoting Adipogenesis through CCDC18
Source: Int J Mol Sci. 2024 Mar 1;25(5):2874. doi: 10.3390/ijms25052874 (PMC10932287; doi:10.3390/ijms25052874)
Supplement: Supplementary file 1 [file ijms-25-02874-s001.zip › Supplementary Table S1.xlsx]

## Sheet: Table S1
Table S1. QTLs information that were associated with adipose-deposition-related traits
Ensembl_ID	Gene_name	log2(FC_E/W)	gene_location	QTL_location	QTL_trait	trait_type
ENSSSCG00000009128	ENSSSCG00000009128	1.17578	chr8:110386780-110505320	chr8:24158572-118507593	Abdominal fat weight QTL (21252)	Meat_and_Carcass_QTL
ENSSSCG00000025298	TWISTNB	1.31044	chr9:88760397-88785827	chr9:72937884-123651741	Abdominal fat weight QTL (21259)	Meat_and_Carcass_QTL
ENSSSCG00000031123	PPIG	1.36742	chr15:75939736-75979166	chr15:72860941-126744149	Abdominal fat weight QTL (21269)	Meat_and_Carcass_QTL
ENSSSCG00000005073	ARID4A	1.3274	chr1:187385394-187452537	chr1:186257878-187584706	Abdominal fat weight QTL (260)	Meat_and_Carcass_QTL
ENSSSCG00000005073	ARID4A	1.3274	chr1:187385394-187452537	chr1:169080843-219823026	Adipocyte diameter QTL (12803)	Meat_and_Carcass_QTL
ENSSSCG00000005124	IFT74	1.02078	chr1:196086062-196173930	chr1:169080843-219823026	Adipocyte diameter QTL (12803)	Meat_and_Carcass_QTL
ENSSSCG00000005205	KIAA2026	1.18081	chr1:216115980-216226152	chr1:169080843-219823026	Adipocyte diameter QTL (12803)	Meat_and_Carcass_QTL
ENSSSCG00000011913	CCDC191	1.13351	chr13:145853375-145997052	chr13:112645989-153828394	Adipocyte diameter QTL (12814)	Meat_and_Carcass_QTL
ENSSSCG00000011913	CCDC191	1.13351	chr13:145853375-145997052	chr13:112645989-153828394	Adipocyte diameter QTL (12845)	Meat_and_Carcass_QTL
ENSSSCG00000005073	ARID4A	1.3274	chr1:187385394-187452537	chr1:179301000-256041828	Adipocyte diameter QTL (18019)	Meat_and_Carcass_QTL
ENSSSCG00000005124	IFT74	1.02078	chr1:196086062-196173930	chr1:179301000-256041828	Adipocyte diameter QTL (18019)	Meat_and_Carcass_QTL
ENSSSCG00000005205	KIAA2026	1.18081	chr1:216115980-216226152	chr1:179301000-256041828	Adipocyte diameter QTL (18019)	Meat_and_Carcass_QTL
ENSSSCG00000009128	ENSSSCG00000009128	1.17578	chr8:110386780-110505320	chr8:104795971-122207555	Adipocyte diameter QTL (18025)	Meat_and_Carcass_QTL
ENSSSCG00000003682	ANKRD12	1.76881	chr6:98696615-98814747	chr6:55524105-132574478	Average backfat thickness QTL (148)	Meat_and_Carcass_QTL
ENSSSCG00000021893	ROCK1	1.01578	chr6:106163697-106314952	chr6:55524105-132574478	Average backfat thickness QTL (148)	Meat_and_Carcass_QTL
ENSSSCG00000003682	ANKRD12	1.76881	chr6:98696615-98814747	chr6:55524105-132574478	Average backfat thickness QTL (149)	Meat_and_Carcass_QTL
ENSSSCG00000021893	ROCK1	1.01578	chr6:106163697-106314952	chr6:55524105-132574478	Average backfat thickness QTL (149)	Meat_and_Carcass_QTL
ENSSSCG00000005205	KIAA2026	1.18081	chr1:216115980-216226152	chr1:209244267-241339146	Average backfat thickness QTL (21204)	Meat_and_Carcass_QTL
ENSSSCG00000015310	AKAP9	1.85005	chr9:71895562-72054897	chr9:56294340-131288191	Average backfat thickness QTL (21258)	Meat_and_Carcass_QTL
ENSSSCG00000025298	TWISTNB	1.31044	chr9:88760397-88785827	chr9:56294340-131288191	Average backfat thickness QTL (21258)	Meat_and_Carcass_QTL
ENSSSCG00000003768	NEXN	1.67014	chr6:135318763-135382821	chr6:127961706-140604118	Average backfat thickness QTL (2850)	Meat_and_Carcass_QTL
ENSSSCG00000003682	ANKRD12	1.76881	chr6:98696615-98814747	chr6:89863628-103445678	Average backfat thickness QTL (2865)	Meat_and_Carcass_QTL
ENSSSCG00000005073	ARID4A	1.3274	chr1:187385394-187452537	chr1:171770358-217492113	Average backfat thickness QTL (310)	Meat_and_Carcass_QTL
ENSSSCG00000005124	IFT74	1.02078	chr1:196086062-196173930	chr1:171770358-217492113	Average backfat thickness QTL (310)	Meat_and_Carcass_QTL
ENSSSCG00000005205	KIAA2026	1.18081	chr1:216115980-216226152	chr1:171770358-217492113	Average backfat thickness QTL (310)	Meat_and_Carcass_QTL
ENSSSCG00000005205	KIAA2026	1.18081	chr1:216115980-216226152	chr1:212471685-258193440	Average backfat thickness QTL (3145)	Meat_and_Carcass_QTL
ENSSSCG00000005205	KIAA2026	1.18081	chr1:216115980-216226152	chr1:212471685-258193440	Average backfat thickness QTL (35)	Meat_and_Carcass_QTL
ENSSSCG00000005073	ARID4A	1.3274	chr1:187385394-187452537	chr1:105966891-214264695	Average backfat thickness QTL (3793)	Meat_and_Carcass_QTL
ENSSSCG00000005124	IFT74	1.02078	chr1:196086062-196173930	chr1:105966891-214264695	Average backfat thickness QTL (3793)	Meat_and_Carcass_QTL
ENSSSCG00000026087	GKAP1	1.15318	chr10:31141448-31230694	chr10:27364435-33758501	Average backfat thickness QTL (5435)	Meat_and_Carcass_QTL
ENSSSCG00000004166	AHI1	1.43327	chr1:28566396-28762381	chr1:5379030-168363639	Average backfat thickness QTL (5670)	Meat_and_Carcass_QTL
ENSSSCG00000009128	ENSSSCG00000009128	1.17578	chr8:110386780-110505320	chr8:104795971-122207555	Average backfat thickness QTL (5702)	Meat_and_Carcass_QTL
ENSSSCG00000011243	GOLGA4	1.61407	chr13:22146485-22244300	chr13:2422494-53597688	Average backfat thickness QTL (5718)	Meat_and_Carcass_QTL
ENSSSCG00000031123	PPIG	1.36742	chr15:75939736-75979166	chr15:44959154-99971989	Average backfat thickness QTL (5724)	Meat_and_Carcass_QTL
ENSSSCG00000017795	NSRP1	1.10443	chr12:46206693-46272767	chr12:35240472-58988302	Average backfat thickness QTL (5990)	Meat_and_Carcass_QTL
ENSSSCG00000011243	GOLGA4	1.61407	chr13:22146485-22244300	chr13:0-53597688	Average backfat thickness QTL (652)	Meat_and_Carcass_QTL
ENSSSCG00000021893	ROCK1	1.01578	chr6:106163697-106314952	chr6:105666642-107460498	Average backfat thickness QTL (66023)	Meat_and_Carcass_QTL
ENSSSCG00000021893	ROCK1	1.01578	chr6:106163697-106314952	chr6:105666642-113183752	Average backfat thickness QTL (66024)	Meat_and_Carcass_QTL
ENSSSCG00000015310	AKAP9	1.85005	chr9:71895562-72054897	chr9:3916128-135987544	backfat above muscle dorsi QTL (5205)	Meat_and_Carcass_QTL
ENSSSCG00000025298	TWISTNB	1.31044	chr9:88760397-88785827	chr9:3916128-135987544	backfat above muscle dorsi QTL (5205)	Meat_and_Carcass_QTL
ENSSSCG00000005073	ARID4A	1.3274	chr1:187385394-187452537	chr1:29405363-251738604	backfat above muscle dorsi QTL (5237)	Meat_and_Carcass_QTL
ENSSSCG00000005124	IFT74	1.02078	chr1:196086062-196173930	chr1:29405363-251738604	backfat above muscle dorsi QTL (5237)	Meat_and_Carcass_QTL
ENSSSCG00000005205	KIAA2026	1.18081	chr1:216115980-216226152	chr1:29405363-251738604	backfat above muscle dorsi QTL (5237)	Meat_and_Carcass_QTL
ENSSSCG00000005073	ARID4A	1.3274	chr1:187385394-187452537	chr1:144337305-198127605	backfat above muscle dorsi QTL (5673)	Meat_and_Carcass_QTL
ENSSSCG00000005124	IFT74	1.02078	chr1:196086062-196173930	chr1:144337305-198127605	backfat above muscle dorsi QTL (5673)	Meat_and_Carcass_QTL
ENSSSCG00000015310	AKAP9	1.85005	chr9:71895562-72054897	chr9:55804824-129525933	Backfat at first rib QTL (21261)	Meat_and_Carcass_QTL
ENSSSCG00000025298	TWISTNB	1.31044	chr9:88760397-88785827	chr9:55804824-129525933	Backfat at first rib QTL (21261)	Meat_and_Carcass_QTL
ENSSSCG00000003682	ANKRD12	1.76881	chr6:98696615-98814747	chr6:92853387-103445678	Backfat at first rib QTL (21370)	Meat_and_Carcass_QTL
ENSSSCG00000031123	PPIG	1.36742	chr15:75939736-75979166	chr15:73538717-89579421	Backfat at first rib QTL (21408)	Meat_and_Carcass_QTL
ENSSSCG00000031123	PPIG	1.36742	chr15:75939736-75979166	chr15:56470053-135442277	Backfat at first rib QTL (3975)	Meat_and_Carcass_QTL
ENSSSCG00000003682	ANKRD12	1.76881	chr6:98696615-98814747	chr6:96184834-100883027	Backfat at first rib QTL (4955)	Meat_and_Carcass_QTL
ENSSSCG00000003682	ANKRD12	1.76881	chr6:98696615-98814747	chr6:92853387-103445678	Backfat at last lumbar QTL (21374)	Meat_and_Carcass_QTL
ENSSSCG00000003682	ANKRD12	1.76881	chr6:98696615-98814747	chr6:71156276-103445678	Backfat at last lumbar QTL (3243)	Meat_and_Carcass_QTL
ENSSSCG00000011913	CCDC191	1.13351	chr13:145853375-145997052	chr13:112645989-153828394	Backfat at last rib QTL (1135)	Meat_and_Carcass_QTL
ENSSSCG00000005073	ARID4A	1.3274	chr1:187385394-187452537	chr1:179301000-256041828	Backfat at last rib QTL (16833)	Meat_and_Carcass_QTL
ENSSSCG00000005124	IFT74	1.02078	chr1:196086062-196173930	chr1:179301000-256041828	Backfat at last rib QTL (16833)	Meat_and_Carcass_QTL
ENSSSCG00000005205	KIAA2026	1.18081	chr1:216115980-216226152	chr1:179301000-256041828	Backfat at last rib QTL (16833)	Meat_and_Carcass_QTL
ENSSSCG00000003682	ANKRD12	1.76881	chr6:98696615-98814747	chr6:92853387-103445678	Backfat at last rib QTL (16914)	Meat_and_Carcass_QTL
ENSSSCG00000003682	ANKRD12	1.76881	chr6:98696615-98814747	chr6:92853387-103445678	Backfat at last rib QTL (16916)	Meat_and_Carcass_QTL
ENSSSCG00000003682	ANKRD12	1.76881	chr6:98696615-98814747	chr6:92853387-103445678	Backfat at last rib QTL (16917)	Meat_and_Carcass_QTL
ENSSSCG00000003682	ANKRD12	1.76881	chr6:98696615-98814747	chr6:92853387-103445678	Backfat at last rib QTL (16918)	Meat_and_Carcass_QTL
ENSSSCG00000003682	ANKRD12	1.76881	chr6:98696615-98814747	chr6:92853387-103445678	Backfat at last rib QTL (16919)	Meat_and_Carcass_QTL
ENSSSCG00000021893	ROCK1	1.01578	chr6:106163697-106314952	chr6:103445678-133001586	Backfat at last rib QTL (17780)	Meat_and_Carcass_QTL
ENSSSCG00000021893	ROCK1	1.01578	chr6:106163697-106314952	chr6:103445678-133001586	Backfat at last rib QTL (17781)	Meat_and_Carcass_QTL
ENSSSCG00000009128	ENSSSCG00000009128	1.17578	chr8:110386780-110505320	chr8:90104947-122207555	Backfat at last rib QTL (17782)	Meat_and_Carcass_QTL
ENSSSCG00000011731	SMC4	1.11264	chr13:99939721-100133166	chr13:80245127-120064878	Backfat at last rib QTL (17784)	Meat_and_Carcass_QTL
ENSSSCG00000004166	AHI1	1.43327	chr1:28566396-28762381	chr1:15061284-247973283	Backfat at last rib QTL (21208)	Meat_and_Carcass_QTL
ENSSSCG00000005073	ARID4A	1.3274	chr1:187385394-187452537	chr1:15061284-247973283	Backfat at last rib QTL (21208)	Meat_and_Carcass_QTL
ENSSSCG00000005124	IFT74	1.02078	chr1:196086062-196173930	chr1:15061284-247973283	Backfat at last rib QTL (21208)	Meat_and_Carcass_QTL
ENSSSCG00000005205	KIAA2026	1.18081	chr1:216115980-216226152	chr1:15061284-247973283	Backfat at last rib QTL (21208)	Meat_and_Carcass_QTL
ENSSSCG00000021893	ROCK1	1.01578	chr6:106163697-106314952	chr6:103445678-127961706	Backfat at last rib QTL (21377)	Meat_and_Carcass_QTL
ENSSSCG00000011913	CCDC191	1.13351	chr13:145853375-145997052	chr13:120064878-154736829	Backfat at last rib QTL (21404)	Meat_and_Carcass_QTL
ENSSSCG00000003768	NEXN	1.67014	chr6:135318763-135382821	chr6:127961706-140604118	Backfat at last rib QTL (2853)	Meat_and_Carcass_QTL
ENSSSCG00000003682	ANKRD12	1.76881	chr6:98696615-98814747	chr6:71156276-103445678	Backfat at last rib QTL (3194)	Meat_and_Carcass_QTL
ENSSSCG00000021893	ROCK1	1.01578	chr6:106163697-106314952	chr6:103445678-127961706	Backfat at last rib QTL (3197)	Meat_and_Carcass_QTL
ENSSSCG00000021893	ROCK1	1.01578	chr6:106163697-106314952	chr6:103445678-127961706	Backfat at last rib QTL (3198)	Meat_and_Carcass_QTL
ENSSSCG00000021893	ROCK1	1.01578	chr6:106163697-106314952	chr6:103445678-127961706	Backfat at last rib QTL (3199)	Meat_and_Carcass_QTL
ENSSSCG00000021893	ROCK1	1.01578	chr6:106163697-106314952	chr6:103445678-127961706	Backfat at last rib QTL (3201)	Meat_and_Carcass_QTL
ENSSSCG00000021893	ROCK1	1.01578	chr6:106163697-106314952	chr6:103445678-127961706	Backfat at last rib QTL (3246)	Meat_and_Carcass_QTL
ENSSSCG00000021893	ROCK1	1.01578	chr6:106163697-106314952	chr6:103445678-127961706	Backfat at last rib QTL (3649)	Meat_and_Carcass_QTL
ENSSSCG00000011731	SMC4	1.11264	chr13:99939721-100133166	chr13:94174469-120064878	Backfat at last rib QTL (3672)	Meat_and_Carcass_QTL
ENSSSCG00000005073	ARID4A	1.3274	chr1:187385394-187452537	chr1:105966891-214264695	Backfat at last rib QTL (3794)	Meat_and_Carcass_QTL
ENSSSCG00000005124	IFT74	1.02078	chr1:196086062-196173930	chr1:105966891-214264695	Backfat at last rib QTL (3794)	Meat_and_Carcass_QTL
ENSSSCG00000005073	ARID4A	1.3274	chr1:187385394-187452537	chr1:130889730-201713625	Backfat at last rib QTL (44)	Meat_and_Carcass_QTL
ENSSSCG00000005124	IFT74	1.02078	chr1:196086062-196173930	chr1:130889730-201713625	Backfat at last rib QTL (44)	Meat_and_Carcass_QTL
ENSSSCG00000003682	ANKRD12	1.76881	chr6:98696615-98814747	chr6:94647243-99345437	Backfat at last rib QTL (4956)	Meat_and_Carcass_QTL
ENSSSCG00000005073	ARID4A	1.3274	chr1:187385394-187452537	chr1:29405363-198127605	Backfat at last rib QTL (5674)	Meat_and_Carcass_QTL
ENSSSCG00000005124	IFT74	1.02078	chr1:196086062-196173930	chr1:29405363-198127605	Backfat at last rib QTL (5674)	Meat_and_Carcass_QTL
ENSSSCG00000005073	ARID4A	1.3274	chr1:187385394-187452537	chr1:168363639-198127605	Backfat at last rib QTL (5957)	Meat_and_Carcass_QTL
ENSSSCG00000005124	IFT74	1.02078	chr1:196086062-196173930	chr1:168363639-198127605	Backfat at last rib QTL (5957)	Meat_and_Carcass_QTL
ENSSSCG00000005073	ARID4A	1.3274	chr1:187385394-187452537	chr1:93953724-250842099	Backfat at mid-back QTL (5206)	Meat_and_Carcass_QTL
ENSSSCG00000005124	IFT74	1.02078	chr1:196086062-196173930	chr1:93953724-250842099	Backfat at mid-back QTL (5206)	Meat_and_Carcass_QTL
ENSSSCG00000005205	KIAA2026	1.18081	chr1:216115980-216226152	chr1:93953724-250842099	Backfat at mid-back QTL (5206)	Meat_and_Carcass_QTL
ENSSSCG00000015310	AKAP9	1.85005	chr9:71895562-72054897	chr9:3916128-96532555	Backfat at mid-back QTL (5213)	Meat_and_Carcass_QTL
ENSSSCG00000025298	TWISTNB	1.31044	chr9:88760397-88785827	chr9:3916128-96532555	Backfat at mid-back QTL (5213)	Meat_and_Carcass_QTL
ENSSSCG00000015310	AKAP9	1.85005	chr9:71895562-72054897	chr9:3916128-121889484	Backfat at mid-back QTL (5246)	Meat_and_Carcass_QTL
ENSSSCG00000025298	TWISTNB	1.31044	chr9:88760397-88785827	chr9:3916128-121889484	Backfat at mid-back QTL (5246)	Meat_and_Carcass_QTL
ENSSSCG00000026087	GKAP1	1.15318	chr10:31141448-31230694	chr10:3847277-62965294	Backfat at mid-back QTL (5247)	Meat_and_Carcass_QTL
ENSSSCG00000011731	SMC4	1.11264	chr13:99939721-100133166	chr13:94174469-120064878	backfat at P2 position QTL (4163)	Meat_and_Carcass_QTL
ENSSSCG00000005073	ARID4A	1.3274	chr1:187385394-187452537	chr1:78892440-238291029	Backfat at rump QTL (21206)	Meat_and_Carcass_QTL
ENSSSCG00000005124	IFT74	1.02078	chr1:196086062-196173930	chr1:78892440-238291029	Backfat at rump QTL (21206)	Meat_and_Carcass_QTL
ENSSSCG00000005205	KIAA2026	1.18081	chr1:216115980-216226152	chr1:78892440-238291029	Backfat at rump QTL (21206)	Meat_and_Carcass_QTL
ENSSSCG00000003682	ANKRD12	1.76881	chr6:98696615-98814747	chr6:92853387-103445678	Backfat at tenth rib QTL (16912)	Meat_and_Carcass_QTL
ENSSSCG00000003682	ANKRD12	1.76881	chr6:98696615-98814747	chr6:92853387-103445678	Backfat at tenth rib QTL (16913)	Meat_and_Carcass_QTL
ENSSSCG00000003682	ANKRD12	1.76881	chr6:98696615-98814747	chr6:92853387-103445678	Backfat at tenth rib QTL (16915)	Meat_and_Carcass_QTL
ENSSSCG00000021893	ROCK1	1.01578	chr6:106163697-106314952	chr6:103445678-127961706	Backfat at tenth rib QTL (16921)	Meat_and_Carcass_QTL
ENSSSCG00000021893	ROCK1	1.01578	chr6:106163697-106314952	chr6:103445678-127961706	Backfat at tenth rib QTL (16922)	Meat_and_Carcass_QTL
ENSSSCG00000003682	ANKRD12	1.76881	chr6:98696615-98814747	chr6:92853387-103445678	Backfat at tenth rib QTL (21371)	Meat_and_Carcass_QTL
ENSSSCG00000031123	PPIG	1.36742	chr15:75939736-75979166	chr15:73538717-89579421	Backfat at tenth rib QTL (21409)	Meat_and_Carcass_QTL
ENSSSCG00000003768	NEXN	1.67014	chr6:135318763-135382821	chr6:127961706-140604118	Backfat at tenth rib QTL (2943)	Meat_and_Carcass_QTL
ENSSSCG00000021893	ROCK1	1.01578	chr6:106163697-106314952	chr6:103445678-127961706	Backfat at tenth rib QTL (3195)	Meat_and_Carcass_QTL
ENSSSCG00000021893	ROCK1	1.01578	chr6:106163697-106314952	chr6:103445678-127961706	Backfat at tenth rib QTL (3196)	Meat_and_Carcass_QTL
ENSSSCG00000021893	ROCK1	1.01578	chr6:106163697-106314952	chr6:103445678-127961706	Backfat at tenth rib QTL (3200)	Meat_and_Carcass_QTL
ENSSSCG00000021893	ROCK1	1.01578	chr6:106163697-106314952	chr6:103445678-127961706	Backfat at tenth rib QTL (3202)	Meat_and_Carcass_QTL
ENSSSCG00000021893	ROCK1	1.01578	chr6:106163697-106314952	chr6:103445678-127961706	Backfat at tenth rib QTL (3203)	Meat_and_Carcass_QTL
ENSSSCG00000025298	TWISTNB	1.31044	chr9:88760397-88785827	chr9:77343528-93987072	Backfat at tenth rib QTL (3208)	Meat_and_Carcass_QTL
ENSSSCG00000003682	ANKRD12	1.76881	chr6:98696615-98814747	chr6:71156276-103445678	Backfat at tenth rib QTL (3242)	Meat_and_Carcass_QTL
ENSSSCG00000021893	ROCK1	1.01578	chr6:106163697-106314952	chr6:103445678-127961706	Backfat at tenth rib QTL (3651)	Meat_and_Carcass_QTL
ENSSSCG00000003768	NEXN	1.67014	chr6:135318763-135382821	chr6:127073320-138357527	Backfat at tenth rib QTL (3875)	Meat_and_Carcass_QTL
ENSSSCG00000011243	GOLGA4	1.61407	chr13:22146485-22244300	chr13:2422494-53597688	Backfat at tenth rib QTL (5719)	Meat_and_Carcass_QTL
ENSSSCG00000031123	PPIG	1.36742	chr15:75939736-75979166	chr15:15588852-135442277	Backfat at tenth rib QTL (5725)	Meat_and_Carcass_QTL
ENSSSCG00000031123	PPIG	1.36742	chr15:75939736-75979166	chr15:44959154-99971989	Backfat at tenth rib QTL (5992)	Meat_and_Carcass_QTL
ENSSSCG00000003682	ANKRD12	1.76881	chr6:98696615-98814747	chr6:59368081-124288573	Backfat between 3rd and 4th last ribs QTL (4167)	Meat_and_Carcass_QTL
ENSSSCG00000021893	ROCK1	1.01578	chr6:106163697-106314952	chr6:59368081-124288573	Backfat between 3rd and 4th last ribs QTL (4167)	Meat_and_Carcass_QTL
ENSSSCG00000003682	ANKRD12	1.76881	chr6:98696615-98814747	chr6:95416038-99345437	Backfat between 3rd and 4th last ribs QTL (4957)	Meat_and_Carcass_QTL
ENSSSCG00000021893	ROCK1	1.01578	chr6:106163697-106314952	chr6:103445678-127961706	Backfat linear at last rib QTL (3650)	Meat_and_Carcass_QTL
ENSSSCG00000021893	ROCK1	1.01578	chr6:106163697-106314952	chr6:103445678-127961706	Backfat linear at tenth rib QTL (3652)	Meat_and_Carcass_QTL
ENSSSCG00000005073	ARID4A	1.3274	chr1:187385394-187452537	chr1:169080843-219823026	Backfat weight QTL (12726)	Meat_and_Carcass_QTL
ENSSSCG00000005124	IFT74	1.02078	chr1:196086062-196173930	chr1:169080843-219823026	Backfat weight QTL (12726)	Meat_and_Carcass_QTL
ENSSSCG00000005205	KIAA2026	1.18081	chr1:216115980-216226152	chr1:169080843-219823026	Backfat weight QTL (12726)	Meat_and_Carcass_QTL
ENSSSCG00000005205	KIAA2026	1.18081	chr1:216115980-216226152	chr1:212471685-258193440	Backfat weight QTL (3149)	Meat_and_Carcass_QTL
ENSSSCG00000005073	ARID4A	1.3274	chr1:187385394-187452537	chr1:168542940-220540230	Backfat weight QTL (798)	Meat_and_Carcass_QTL
ENSSSCG00000005124	IFT74	1.02078	chr1:196086062-196173930	chr1:168542940-220540230	Backfat weight QTL (798)	Meat_and_Carcass_QTL
ENSSSCG00000005205	KIAA2026	1.18081	chr1:216115980-216226152	chr1:168542940-220540230	Backfat weight QTL (798)	Meat_and_Carcass_QTL
ENSSSCG00000005073	ARID4A	1.3274	chr1:187385394-187452537	chr1:169080843-219823026	Backfat weight QTL (854)	Meat_and_Carcass_QTL
ENSSSCG00000005124	IFT74	1.02078	chr1:196086062-196173930	chr1:169080843-219823026	Backfat weight QTL (854)	Meat_and_Carcass_QTL
ENSSSCG00000005205	KIAA2026	1.18081	chr1:216115980-216226152	chr1:169080843-219823026	Backfat weight QTL (854)	Meat_and_Carcass_QTL
ENSSSCG00000021893	ROCK1	1.01578	chr6:106163697-106314952	chr6:103445678-127961706	Empty body lipid content QTL (16923)	Meat_and_Carcass_QTL
ENSSSCG00000021893	ROCK1	1.01578	chr6:106163697-106314952	chr6:103445678-127961706	Empty body lipid content QTL (3317)	Meat_and_Carcass_QTL
ENSSSCG00000003682	ANKRD12	1.76881	chr6:98696615-98814747	chr6:71156276-103445678	Empty body lipid content QTL (3646)	Meat_and_Carcass_QTL
ENSSSCG00000011913	CCDC191	1.13351	chr13:145853375-145997052	chr13:112645989-153828394	External fat on ham QTL (1134)	Meat_and_Carcass_QTL
ENSSSCG00000011913	CCDC191	1.13351	chr13:145853375-145997052	chr13:112645989-153828394	External fat on ham QTL (1140)	Meat_and_Carcass_QTL
ENSSSCG00000025298	TWISTNB	1.31044	chr9:88760397-88785827	chr9:72448368-91049976	External fat on ham QTL (5150)	Meat_and_Carcass_QTL
ENSSSCG00000015310	AKAP9	1.85005	chr9:71895562-72054897	chr9:55902727-84588364	External fat on ham QTL (5190)	Meat_and_Carcass_QTL
ENSSSCG00000005073	ARID4A	1.3274	chr1:187385394-187452537	chr1:169080843-219823026	External fat on ham QTL (861)	Meat_and_Carcass_QTL
ENSSSCG00000005124	IFT74	1.02078	chr1:196086062-196173930	chr1:169080843-219823026	External fat on ham QTL (861)	Meat_and_Carcass_QTL
ENSSSCG00000005205	KIAA2026	1.18081	chr1:216115980-216226152	chr1:169080843-219823026	External fat on ham QTL (861)	Meat_and_Carcass_QTL
ENSSSCG00000021893	ROCK1	1.01578	chr6:106163697-106314952	chr6:103445678-127961706	External fat on loin QTL (2857)	Meat_and_Carcass_QTL
ENSSSCG00000015310	AKAP9	1.85005	chr9:71895562-72054897	chr9:55902727-84588364	External fat on loin QTL (5189)	Meat_and_Carcass_QTL
ENSSSCG00000026087	GKAP1	1.15318	chr10:31141448-31230694	chr10:31043732-54127394	External fat on loin QTL (5193)	Meat_and_Carcass_QTL
ENSSSCG00000003682	ANKRD12	1.76881	chr6:98696615-98814747	chr6:92853387-103445678	Fat area percentage in carcass QTL (18628)	Meat_and_Carcass_QTL
ENSSSCG00000021893	ROCK1	1.01578	chr6:106163697-106314952	chr6:103445678-127961706	Fat area percentage in carcass QTL (18630)	Meat_and_Carcass_QTL
ENSSSCG00000009128	ENSSSCG00000009128	1.17578	chr8:110386780-110505320	chr8:90104947-115242921	Fat area percentage in carcass QTL (18632)	Meat_and_Carcass_QTL
ENSSSCG00000005073	ARID4A	1.3274	chr1:187385394-187452537	chr1:184500729-258193440	Fat area percentage in carcass QTL (18634)	Meat_and_Carcass_QTL
ENSSSCG00000005124	IFT74	1.02078	chr1:196086062-196173930	chr1:184500729-258193440	Fat area percentage in carcass QTL (18634)	Meat_and_Carcass_QTL
ENSSSCG00000005205	KIAA2026	1.18081	chr1:216115980-216226152	chr1:184500729-258193440	Fat area percentage in carcass QTL (18634)	Meat_and_Carcass_QTL
ENSSSCG00000021893	ROCK1	1.01578	chr6:106163697-106314952	chr6:103445678-127961706	Fat area percentage in carcass QTL (18635)	Meat_and_Carcass_QTL
ENSSSCG00000021893	ROCK1	1.01578	chr6:106163697-106314952	chr6:103445678-127961706	Fat area percentage in carcass QTL (18637)	Meat_and_Carcass_QTL
ENSSSCG00000021893	ROCK1	1.01578	chr6:106163697-106314952	chr6:103445678-127961706	Fat area percentage in carcass QTL (18642)	Meat_and_Carcass_QTL
ENSSSCG00000021893	ROCK1	1.01578	chr6:106163697-106314952	chr6:105154112-115490138	Fat area percentage in carcass QTL (66025)	Meat_and_Carcass_QTL
ENSSSCG00000021893	ROCK1	1.01578	chr6:106163697-106314952	chr6:104556160-115490138	Fat area percentage in carcass QTL (66026)	Meat_and_Carcass_QTL
ENSSSCG00000021893	ROCK1	1.01578	chr6:106163697-106314952	chr6:105666642-113183752	Fat area percentage in carcass QTL (66027)	Meat_and_Carcass_QTL
ENSSSCG00000021893	ROCK1	1.01578	chr6:106163697-106314952	chr6:105666642-115490138	Fat area percentage in carcass QTL (66028)	Meat_and_Carcass_QTL
ENSSSCG00000021893	ROCK1	1.01578	chr6:106163697-106314952	chr6:106264594-112073270	Fat area percentage in carcass QTL (66029)	Meat_and_Carcass_QTL
ENSSSCG00000021893	ROCK1	1.01578	chr6:106163697-106314952	chr6:106264594-116686042	Fat area percentage in carcass QTL (66030)	Meat_and_Carcass_QTL
ENSSSCG00000021893	ROCK1	1.01578	chr6:106163697-106314952	chr6:105666642-113781704	Fat area percentage in carcass QTL (66031)	Meat_and_Carcass_QTL
ENSSSCG00000005073	ARID4A	1.3274	chr1:187385394-187452537	chr1:169080843-219823026	Fat percentage in carcass QTL (827)	Meat_and_Carcass_QTL
ENSSSCG00000005124	IFT74	1.02078	chr1:196086062-196173930	chr1:169080843-219823026	Fat percentage in carcass QTL (827)	Meat_and_Carcass_QTL
ENSSSCG00000005205	KIAA2026	1.18081	chr1:216115980-216226152	chr1:169080843-219823026	Fat percentage in carcass QTL (827)	Meat_and_Carcass_QTL
ENSSSCG00000005073	ARID4A	1.3274	chr1:187385394-187452537	chr1:169080843-219823026	Fat percentage in carcass QTL (829)	Meat_and_Carcass_QTL
ENSSSCG00000005124	IFT74	1.02078	chr1:196086062-196173930	chr1:169080843-219823026	Fat percentage in carcass QTL (829)	Meat_and_Carcass_QTL
ENSSSCG00000005205	KIAA2026	1.18081	chr1:216115980-216226152	chr1:169080843-219823026	Fat percentage in carcass QTL (829)	Meat_and_Carcass_QTL
ENSSSCG00000005073	ARID4A	1.3274	chr1:187385394-187452537	chr1:29405363-198127605	Fat to meat ratio QTL (5677)	Meat_and_Carcass_QTL
ENSSSCG00000005124	IFT74	1.02078	chr1:196086062-196173930	chr1:29405363-198127605	Fat to meat ratio QTL (5677)	Meat_and_Carcass_QTL
ENSSSCG00000005073	ARID4A	1.3274	chr1:187385394-187452537	chr1:168363639-198127605	Fat to meat ratio QTL (5959)	Meat_and_Carcass_QTL
ENSSSCG00000005124	IFT74	1.02078	chr1:196086062-196173930	chr1:168363639-198127605	Fat to meat ratio QTL (5959)	Meat_and_Carcass_QTL
ENSSSCG00000021893	ROCK1	1.01578	chr6:106163697-106314952	chr6:103445678-127961706	Fat weight (total) QTL (16920)	Meat_and_Carcass_QTL
ENSSSCG00000021893	ROCK1	1.01578	chr6:106163697-106314952	chr6:103445678-127961706	Fat weight (total) QTL (3188)	Meat_and_Carcass_QTL
ENSSSCG00000003682	ANKRD12	1.76881	chr6:98696615-98814747	chr6:71156276-103445678	Fat weight (total) QTL (3647)	Meat_and_Carcass_QTL
ENSSSCG00000005073	ARID4A	1.3274	chr1:187385394-187452537	chr1:169080843-219823026	Fat weight (total) QTL (796)	Meat_and_Carcass_QTL
ENSSSCG00000005124	IFT74	1.02078	chr1:196086062-196173930	chr1:169080843-219823026	Fat weight (total) QTL (796)	Meat_and_Carcass_QTL
ENSSSCG00000005205	KIAA2026	1.18081	chr1:216115980-216226152	chr1:169080843-219823026	Fat weight (total) QTL (796)	Meat_and_Carcass_QTL
ENSSSCG00000017795	NSRP1	1.10443	chr12:46206693-46272767	chr12:27228303-58988302	Ham fat thickness QTL (3966)	Meat_and_Carcass_QTL
ENSSSCG00000011731	SMC4	1.11264	chr13:99939721-100133166	chr13:87815422-120064878	Ham fat thickness QTL (3968)	Meat_and_Carcass_QTL
ENSSSCG00000021893	ROCK1	1.01578	chr6:106163697-106314952	chr6:99089172-127961706	Intramuscular fat content QTL (12059)	Meat_and_Carcass_Association
ENSSSCG00000003682	ANKRD12	1.76881	chr6:98696615-98814747	chr6:0-130695201	Intramuscular fat content QTL (145)	Meat_and_Carcass_QTL
ENSSSCG00000021893	ROCK1	1.01578	chr6:106163697-106314952	chr6:0-130695201	Intramuscular fat content QTL (145)	Meat_and_Carcass_QTL
ENSSSCG00000003682	ANKRD12	1.76881	chr6:98696615-98814747	chr6:55524105-132574478	Intramuscular fat content QTL (150)	Meat_and_Carcass_QTL
ENSSSCG00000021893	ROCK1	1.01578	chr6:106163697-106314952	chr6:55524105-132574478	Intramuscular fat content QTL (150)	Meat_and_Carcass_QTL
ENSSSCG00000003682	ANKRD12	1.76881	chr6:98696615-98814747	chr6:55524105-132574478	Intramuscular fat content QTL (151)	Meat_and_Carcass_QTL
ENSSSCG00000021893	ROCK1	1.01578	chr6:106163697-106314952	chr6:55524105-132574478	Intramuscular fat content QTL (151)	Meat_and_Carcass_QTL
ENSSSCG00000021893	ROCK1	1.01578	chr6:106163697-106314952	chr6:103445678-127961706	Intramuscular fat content QTL (2854)	Meat_and_Carcass_QTL
ENSSSCG00000003682	ANKRD12	1.76881	chr6:98696615-98814747	chr6:87130134-137870623	Intramuscular fat content QTL (314)	Meat_and_Carcass_QTL
ENSSSCG00000003768	NEXN	1.67014	chr6:135318763-135382821	chr6:87130134-137870623	Intramuscular fat content QTL (314)	Meat_and_Carcass_QTL
ENSSSCG00000021893	ROCK1	1.01578	chr6:106163697-106314952	chr6:87130134-137870623	Intramuscular fat content QTL (314)	Meat_and_Carcass_QTL
ENSSSCG00000003682	ANKRD12	1.76881	chr6:98696615-98814747	chr6:94305556-127961706	Intramuscular fat content QTL (3862)	Meat_and_Carcass_QTL
ENSSSCG00000021893	ROCK1	1.01578	chr6:106163697-106314952	chr6:94305556-127961706	Intramuscular fat content QTL (3862)	Meat_and_Carcass_QTL
ENSSSCG00000006897	CCDC18	1.42712	chr4:123902319-124008748	chr4:55861932-130011401	Intramuscular fat content QTL (3871)	Meat_and_Carcass_QTL
ENSSSCG00000031123	PPIG	1.36742	chr15:75939736-75979166	chr15:65857254-83027584	Intramuscular fat content QTL (4043)	Meat_and_Carcass_QTL
ENSSSCG00000031123	PPIG	1.36742	chr15:75939736-75979166	chr15:75323528-98424400	Intramuscular fat content QTL (4044)	Meat_and_Carcass_QTL
ENSSSCG00000003768	NEXN	1.67014	chr6:135318763-135382821	chr6:111133631-152819421	Intramuscular fat content QTL (4165)	Meat_and_Carcass_QTL
ENSSSCG00000003682	ANKRD12	1.76881	chr6:98696615-98814747	chr6:61930732-126424116	Intramuscular fat content QTL (4169)	Meat_and_Carcass_QTL
ENSSSCG00000021893	ROCK1	1.01578	chr6:106163697-106314952	chr6:61930732-126424116	Intramuscular fat content QTL (4169)	Meat_and_Carcass_QTL
ENSSSCG00000003682	ANKRD12	1.76881	chr6:98696615-98814747	chr6:97807846-102506040	Intramuscular fat content QTL (4958)	Meat_and_Carcass_QTL
ENSSSCG00000004166	AHI1	1.43327	chr1:28566396-28762381	chr1:0-251917905	Loin fat percentage QTL (38050)	Meat_and_Carcass_QTL
ENSSSCG00000005073	ARID4A	1.3274	chr1:187385394-187452537	chr1:0-251917905	Loin fat percentage QTL (38050)	Meat_and_Carcass_QTL
ENSSSCG00000005124	IFT74	1.02078	chr1:196086062-196173930	chr1:0-251917905	Loin fat percentage QTL (38050)	Meat_and_Carcass_QTL
ENSSSCG00000005205	KIAA2026	1.18081	chr1:216115980-216226152	chr1:0-251917905	Loin fat percentage QTL (38050)	Meat_and_Carcass_QTL
ENSSSCG00000003682	ANKRD12	1.76881	chr6:98696615-98814747	chr6:35450005-127961706	Loin fat percentage QTL (38090)	Meat_and_Carcass_QTL
ENSSSCG00000021893	ROCK1	1.01578	chr6:106163697-106314952	chr6:35450005-127961706	Loin fat percentage QTL (38090)	Meat_and_Carcass_QTL
ENSSSCG00000003682	ANKRD12	1.76881	chr6:98696615-98814747	chr6:71156276-103445678	Muscle fat content QTL (3240)	Meat_and_Carcass_QTL
ENSSSCG00000003768	NEXN	1.67014	chr6:135318763-135382821	chr6:127961706-140604118	Muscle fat content QTL (3816)	Meat_and_Carcass_QTL
ENSSSCG00000005073	ARID4A	1.3274	chr1:187385394-187452537	chr1:169080843-219823026	Shoulder external fat weight QTL (858)	Meat_and_Carcass_QTL
ENSSSCG00000005124	IFT74	1.02078	chr1:196086062-196173930	chr1:169080843-219823026	Shoulder external fat weight QTL (858)	Meat_and_Carcass_QTL
ENSSSCG00000005205	KIAA2026	1.18081	chr1:216115980-216226152	chr1:169080843-219823026	Shoulder external fat weight QTL (858)	Meat_and_Carcass_QTL
ENSSSCG00000004166	AHI1	1.43327	chr1:28566396-28762381	chr1:7172040-251200701	Shoulder subcutaneous fat thickness QTL (21209)	Meat_and_Carcass_QTL
ENSSSCG00000005073	ARID4A	1.3274	chr1:187385394-187452537	chr1:7172040-251200701	Shoulder subcutaneous fat thickness QTL (21209)	Meat_and_Carcass_QTL
ENSSSCG00000005124	IFT74	1.02078	chr1:196086062-196173930	chr1:7172040-251200701	Shoulder subcutaneous fat thickness QTL (21209)	Meat_and_Carcass_QTL
ENSSSCG00000005205	KIAA2026	1.18081	chr1:216115980-216226152	chr1:7172040-251200701	Shoulder subcutaneous fat thickness QTL (21209)	Meat_and_Carcass_QTL
ENSSSCG00000031123	PPIG	1.36742	chr15:75939736-75979166	chr15:60999858-86190540	Shoulder subcutaneous fat thickness QTL (21270)	Meat_and_Carcass_QTL
ENSSSCG00000005205	KIAA2026	1.18081	chr1:216115980-216226152	chr1:212292384-251738604	Shoulder subcutaneous fat thickness QTL (5216)	Meat_and_Carcass_QTL
ENSSSCG00000005073	ARID4A	1.3274	chr1:187385394-187452537	chr1:29405363-248331885	Shoulder subcutaneous fat thickness QTL (5217)	Meat_and_Carcass_QTL
ENSSSCG00000005124	IFT74	1.02078	chr1:196086062-196173930	chr1:29405363-248331885	Shoulder subcutaneous fat thickness QTL (5217)	Meat_and_Carcass_QTL
ENSSSCG00000005205	KIAA2026	1.18081	chr1:216115980-216226152	chr1:29405363-248331885	Shoulder subcutaneous fat thickness QTL (5217)	Meat_and_Carcass_QTL
ENSSSCG00000026087	GKAP1	1.15318	chr10:31141448-31230694	chr10:2167480-66758384	Shoulder subcutaneous fat thickness QTL (5253)	Meat_and_Carcass_QTL
ENSSSCG00000006897	CCDC18	1.42712	chr4:123902319-124008748	chr4:119748395-123985508	Shoulder subcutaneous fat thickness QTL (5497)	Meat_and_Carcass_QTL
ENSSSCG00000004166	AHI1	1.43327	chr1:28566396-28762381	chr1:5379030-198127605	Shoulder subcutaneous fat thickness QTL (5671)	Meat_and_Carcass_QTL
ENSSSCG00000005073	ARID4A	1.3274	chr1:187385394-187452537	chr1:5379030-198127605	Shoulder subcutaneous fat thickness QTL (5671)	Meat_and_Carcass_QTL
ENSSSCG00000005124	IFT74	1.02078	chr1:196086062-196173930	chr1:5379030-198127605	Shoulder subcutaneous fat thickness QTL (5671)	Meat_and_Carcass_QTL
ENSSSCG00000009128	ENSSSCG00000009128	1.17578	chr8:110386780-110505320	chr8:104795971-122207555	Shoulder subcutaneous fat thickness QTL (5703)	Meat_and_Carcass_QTL
ENSSSCG00000011731	SMC4	1.11264	chr13:99939721-100133166	chr13:92357599-120064878	Side fat thickness QTL (3087)	Meat_and_Carcass_QTL
ENSSSCG00000015310	AKAP9	1.85005	chr9:71895562-72054897	chr9:55902727-84588364	Side fat thickness QTL (5192)	Meat_and_Carcass_QTL
ENSSSCG00000008180	EIF5B	1.40572	chr3:54863622-54930849	chr3:18288556-105005083	Side fat thickness QTL (5693)	Meat_and_Carcass_QTL
ENSSSCG00000003768	NEXN	1.67014	chr6:135318763-135382821	chr6:127961706-140604118	Subcutanous fat area QTL (2851)	Meat_and_Carcass_QTL
ENSSSCG00000011731	SMC4	1.11264	chr13:99939721-100133166	chr13:53597688-120064878	Subcutanous fat area QTL (5720)	Meat_and_Carcass_QTL
