# Supplementary material for: Comprehensive Atlas of Alternative Splicing Reveals NSRP1 Promoting Adipogenesis through CCDC18
Source: Int J Mol Sci. 2024 Mar 1;25(5):2874. doi: 10.3390/ijms25052874 (PMC10932287; doi:10.3390/ijms25052874)
Supplement: Supplementary file 1 [file ijms-25-02874-s001.zip › Supplementary Table S3.xlsx]

## Sheet: Table S3
Table S3. Nucleotide sequences information of the siRNAs used in the study
Name	Target sequence
si1-NSRP1	CTCACGATCATCTAGTGAA
si2-NSRP1	GAGGCCAGTTACAGAGATT
si3-NSRP1	GAGGAAGTACCTACATGCA
si1-CCDC18	CAAATGTTGCTTCCTTAAG
si2-CCDC18	CAGCAGATGTTACAACAAG
si3-CCDC18	GCACTTAAGGAGAGAAATT
