# Supplementary material for: Comprehensive Atlas of Alternative Splicing Reveals NSRP1 Promoting Adipogenesis through CCDC18
Source: Int J Mol Sci. 2024 Mar 1;25(5):2874. doi: 10.3390/ijms25052874 (PMC10932287; doi:10.3390/ijms25052874)
Supplement: Supplementary file 1 [file ijms-25-02874-s001.zip › Supplementary Table S4.xlsx]

## Sheet: Table S3
Table S4. Primers used for RT-qPCR
Species	Name	Primer	usage
Pig	Pig-actin-F	GCGGCATCCACGAAACTAC	RT-qPCR
Pig	Pig-actin-R	TGATCTCCTTCTGCATCCTGTC	RT-qPCR
Pig	Pig-Ki67-F	AGCCCGTATCTGGTGCAAAA	RT-qPCR
Pig	Pig-Ki67-R	CCTGCATCTGTGTAAGGGCA	RT-qPCR
Pig	Pig-PCNA-F	AAGTCAAATCTGGTCTTGTTAGCC	RT-qPCR
Pig	Pig-PCNA-R	CACTGTCCTGGGATGCTTGAA	RT-qPCR
Pig	Pig-NSRP1-F	TTTCGTGAAGCCAGGTC	RT-qPCR
Pig	Pig-NSRP1-R	TGATCGTGAGTGGGTATGA	RT-qPCR
Pig	Pig-CCDC18-F	AGAAAGTTCAAGGGTGG	RT-qPCR
Pig	Pig-CCDC18-R	CTACTGGTCTGGTGCTTAT	RT-qPCR
Pig	Pig-PPARG-F	AGGACTACCAAAGTGCCATCAAA	RT-qPCR
Pig	Pig-PPARG-R	GAGGCTTTATCCCCACAGACAC	RT-qPCR
Pig	Pig-CEBPA-F	AACAACTGAGCCGCGAACTG	RT-qPCR
Pig	Pig-CEBPA-R	GCTCCGGCAGTCTTGAGAT	RT-qPCR
