# Supplementary material for: Comprehensive Atlas of Alternative Splicing Reveals NSRP1 Promoting Adipogenesis through CCDC18
Source: Int J Mol Sci. 2024 Mar 1;25(5):2874. doi: 10.3390/ijms25052874 (PMC10932287; doi:10.3390/ijms25052874)
Supplement: Supplementary file 1 [file ijms-25-02874-s001.zip › Supplementary Table S5.xlsx]

## Sheet: Table S4
Table S5. Primers used for semiquantitative RT-PCR
Species	Name	Primer	usage
Pig	P-CCDC18-AS-F	CCATTCCTCCTCTGTGC	semiquantitative RT-PCR
Pig	P-CCDC18-AS-R	CAGAAACGGGAAGCACTA	semiquantitative RT-PCR
